# Supplementary material for: Agricultural copper pesticide exposure and DNA methylation in Central Valley of California residents with and without Parkinson’s disease
Source: Environ Res. Author manuscript; Available in PMC 2026 May 11. (PMC13159479; doi:10.1016/j.envres.2025.122335)
Supplement: 2 [file NIHMS2169646-supplement-2.xlsx]

## Sheet: Supplement table 3
Supplement table 3: List of differentially methylated regions with copper exposure in total study sample (n = 806)
DMRs	seqnames	start	end	width	value	area	clusterL	p.value	fwer	p.valueArea	fwerArea
DMR_1	chr1	205818668	205819609	941	-0.0481248	0.384999	9	8.35282e-05	0.028	0.000942676	0.288
DMR_2	chr19	11784246	11785248	1002	-0.0160832	0.225164	14	0.000155124	0.052	0.00412868	0.812
DMR_5	chr22	24384105	24384573	468	-0.0250326	0.200261	8	0.00132452	0.356	0.00556059	0.876
DMR_3	chr10	128994297	128994644	347	-0.0302391	0.181434	7	0.0010978	0.32	0.00669419	0.932
DMR_4	chr6	31733799	31734580	781	-0.0120298	0.168417	14	0.00114553	0.328	0.0081261	0.96
DMR_6	chr6	42928056	42928546	490	-0.0113658	0.159121	14	0.00147964	0.416	0.00936709	0.96
DMR_8	chr5	78985425	78985592	167	-0.017017	0.153153	9	0.00298315	0.652	0.0104649	0.964
DMR_7	chr21	35831871	35832141	270	-0.0246779	0.148067	8	0.00221946	0.528	0.0114076	0.968
DMR_10	chr12	75784541	75785295	754	0.0133816	0.147198	11	0.0038781	0.776	0.0116462	0.972
DMR_11	chr20	13200929	13200992	63	-0.0137383	0.137383	12	0.00503556	0.828	0.0141998	0.984
DMR_14	chr6	32819921	32820641	720	0.01206	0.13266	40	0.00498783	0.864	0.0156317	0.984
DMR_12	chr4	99850801	99851281	480	0.0144845	0.130361	15	0.00569185	0.852	0.0162045	0.988
DMR_13	chr19	9785295	9786027	732	0.0144737	0.130263	9	0.00570379	0.852	0.0162164	0.988
DMR_15	chr6	48035985	48036676	691	-0.0117106	0.128817	11	0.0054174	0.888	0.0167295	0.988
DMR_16	chr14	29235928	29236535	607	-0.0115041	0.126546	13	0.00564412	0.9	0.0175648	0.992
DMR_17	chr6	30038975	30039175	200	-0.0125774	0.125774	19	0.00669419	0.912	0.0178034	0.992
DMR_9	chr10	134600463	134600919	456	-0.00874653	0.122451	23	0.00299508	0.668	0.0192473	0.992
DMR_18	chr20	3051954	3052345	391	-0.0135957	0.122362	11	0.00715956	0.912	0.0192831	0.992
DMR_20	chr16	2907517	2908245	728	-0.013938	0.111504	8	0.0101069	0.964	0.0241397	1
DMR_19	chr5	135415693	135416412	719	0.0101089	0.111198	13	0.00721923	0.94	0.0242471	1
DMR_21	chr4	165898707	165898967	260	-0.0155322	0.108725	7	0.0120042	0.976	0.0257506	1
DMR_23	chr7	94953653	94954202	549	-0.0119909	0.107918	11	0.0105365	0.984	0.0262279	1
DMR_24	chr5	138713750	138714339	589	-0.015024	0.105168	7	0.0137583	0.988	0.0282325	1
DMR_25	chr6	152126180	152126938	758	-0.0115894	0.104305	13	0.011515	0.988	0.0288888	1
DMR_28	chr1	75198582	75199117	535	0.0129123	0.103299	10	0.0131855	0.996	0.0295809	1
DMR_26	chr6	30879889	30880557	668	-0.0102664	0.102664	14	0.0111451	0.988	0.0299389	1
DMR_29	chr12	9217510	9217907	397	-0.0110029	0.0990262	10	0.0132213	0.996	0.0327192	1
DMR_22	chr2	21266500	21266995	495	-0.016289	0.0977341	8	0.0115508	0.98	0.0339363	1
DMR_33	chr5	191486	191806	320	-0.0117098	0.0936781	9	0.0179824	1	0.0372059	1
DMR_30	chr6	170571686	170571810	124	-0.0154293	0.0925757	8	0.014522	0.996	0.0381247	1
DMR_34	chr12	47219626	47219920	294	-0.0115683	0.0925467	11	0.0184001	1	0.0382082	1
DMR_31	chr6	32118312	32118457	145	-0.0101576	0.0914184	14	0.0158226	0.996	0.0394373	1
DMR_35	chr5	140810051	140810260	209	-0.0130605	0.0914233	9	0.0218963	1	0.0394373	1
DMR_32	chr12	54673331	54674037	706	0.00992444	0.0893199	15	0.016467	0.996	0.0415613	1
DMR_36	chr4	187476455	187476837	382	-0.0109004	0.0872031	10	0.0214668	1	0.0438523	1
DMR_37	chr8	143859669	143859990	321	-0.0123697	0.0865882	11	0.0263114	1	0.0443774	1
DMR_38	chr18	11148769	11149068	299	-0.0121214	0.0848498	9	0.0280297	1	0.046382	1
DMR_39	chr5	140792511	140792918	407	-0.0119564	0.0836947	7	0.0291514	1	0.047802	1
DMR_40	chr17	14206572	14207036	464	-0.0118265	0.0827854	7	0.0302014	1	0.0489714	1
DMR_27	chr12	86229804	86230557	753	-0.0164089	0.0820445	7	0.0135196	0.988	0.0497948	1
DMRs with FDR < 0.05 are included (n = 40).
