# Supplementary material for: Agricultural copper pesticide exposure and DNA methylation in Central Valley of California residents with and without Parkinson’s disease
Source: Environ Res. Author manuscript; Available in PMC 2026 May 11. (PMC13159479; doi:10.1016/j.envres.2025.122335)
Supplement: 3 [file NIHMS2169646-supplement-3.xlsx]

## Sheet: Supplement Table 4
Supplement Table 4: Gene ontology analysis in total study sample (n = 806)
Analysis level	GO_ID	ONTOLOGY	TERM	N	DE	P.DE	FDR
DMP	GO:0005654	CC	nucleoplasm	3930	2811	5.94459e-17	1.33058e-12
	GO:0005829	CC	cytosol	5183	3590	3.29062e-12	3.68269e-08
	GO:0051641	BP	cellular localization	3181	2250	3.90809e-10	2.91583e-06
	GO:0031981	CC	nuclear lumen	4589	3129	1.78781e-09	1.00041e-05
	GO:1902494	CC	catalytic complex	1624	1158	1.45223e-08	5.42689e-05
	GO:0070727	BP	cellular macromolecule localization	2370	1685	1.45474e-08	5.42689e-05
	GO:0140513	CC	nuclear protein-containing complex	1182	858	2.62044e-08	7.47498e-05
	GO:0008104	BP	protein localization	2359	1675	2.67166e-08	7.47498e-05
	GO:0033036	BP	macromolecule localization	2837	1991	3.92907e-08	9.77159e-05
	GO:1990234	CC	transferase complex	800	592	5.64868e-08	0.000126434
	GO:0140535	CC	intracellular protein-containing complex	868	636	7.11292e-08	0.000136045
	GO:0043687	BP	post-translational protein modification	908	670	7.29367e-08	0.000136045
	GO:0051649	BP	establishment of localization in cell	1834	1309	1.05152e-07	0.000181047
	GO:0070647	BP	protein modification by small protein conjugation or removal	853	629	1.76302e-07	0.000281869
	GO:0032446	BP	protein modification by small protein conjugation	778	575	3.68512e-07	0.000549894
	GO:0043412	BP	macromolecule modification	2966	2068	1.10641e-06	0.0015478
	GO:0036211	BP	protein modification process	2743	1920	2.3584e-06	0.00310519
	GO:0005737	CC	cytoplasm	11278	7492	4.91262e-06	0.00543314
	GO:0043632	BP	modification-dependent macromolecule catabolic process	588	439	4.95586e-06	0.00543314
	GO:0016740	MF	transferase activity	2092	1468	4.99804e-06	0.00543314
	GO:0045184	BP	establishment of protein localization	1603	1137	5.75553e-06	0.00543314
	GO:0031974	CC	membrane-enclosed lumen	5658	3785	5.82565e-06	0.00543314
	GO:0043233	CC	organelle lumen	5658	3785	5.82565e-06	0.00543314
	GO:0070013	CC	intracellular organelle lumen	5658	3785	5.82565e-06	0.00543314
	GO:0016567	BP	protein ubiquitination	695	512	6.47845e-06	0.00567266
	GO:0019941	BP	modification-dependent protein catabolic process	577	431	6.58934e-06	0.00567266
	GO:0046907	BP	intracellular transport	1274	912	8.01663e-06	0.00664578
	GO:0098687	CC	chromosomal region	381	286	1.15997e-05	0.00927275
	GO:0006511	BP	ubiquitin-dependent protein catabolic process	567	423	1.34552e-05	0.0103851
	GO:0005634	CC	nucleus	7363	4904	1.39608e-05	0.0104161
	GO:0032559	MF	adenyl ribonucleotide binding	1460	1048	2.25898e-05	0.0163106
	GO:0005524	MF	ATP binding	1404	1009	2.39012e-05	0.0167182
	GO:0019538	BP	protein metabolic process	4563	3092	2.55654e-05	0.0173403
	GO:0060090	MF	molecular adaptor activity	1032	753	2.7194e-05	0.0179024
	GO:0030554	MF	adenyl nucleotide binding	1558	1113	3.07487e-05	0.0196642
	GO:0030674	MF	protein-macromolecule adaptor activity	890	653	3.39799e-05	0.021127
	GO:0034399	CC	nuclear periphery	143	118	3.64822e-05	0.0220698
	GO:0007049	BP	cell cycle	1715	1204	4.15403e-05	0.0244683
	GO:0005813	CC	centrosome	698	510	4.38057e-05	0.0247267
	GO:0051640	BP	organelle localization	581	430	4.41883e-05	0.0247267
	GO:0035639	MF	purine ribonucleoside triphosphate binding	1708	1209	5.02285e-05	0.0274211
	GO:0032555	MF	purine ribonucleotide binding	1771	1252	5.47252e-05	0.0291646
	GO:0017076	MF	purine nucleotide binding	1870	1318	6.09604e-05	0.031732
	GO:0016192	BP	vesicle-mediated transport	1458	1031	6.88031e-05	0.0350004
	GO:0006996	BP	organelle organization	3410	2334	9.38302e-05	0.0466711
	GO:0043231	CC	intracellular membrane-bounded organelle	11580	7617	9.96617e-05	0.0484941
DMR	GO:0007156	BP	homophilic cell adhesion via plasma membrane adhesion molecules	159	7	2.27161e-07	0.00508455
Abbreviations: BP: biological process, CC: cellular component, MF: molecular functions, N: number of genes in the GO term, DE: number of genes that are differentially methylated.
