# Supplementary material for: Agricultural copper pesticide exposure and DNA methylation in Central Valley of California residents with and without Parkinson’s disease
Source: Environ Res. Author manuscript; Available in PMC 2026 May 11. (PMC13159479; doi:10.1016/j.envres.2025.122335)
Supplement: 10 [file NIHMS2169646-supplement-10.xlsx]

## Sheet: total
Supplement Table 1: EWAS identified copper-associated CpGs from blood-based DNA methylation (n = 806)
cpg	chr	position	gene	gene_region	probe_snps	probe_snps_10	Total population (n = 806)		Case (n = 569)		Control (n = 237)
							cor	p.value	cor	p.value	cor	p.value
cg17591573	6	33156206	COL11A2	Body			-0.16015	8.84069e-09	-0.202187	7.65562e-09	-0.0266666	0.770408
cg11538176	7	157053075	UBE3C	Body			-0.180014	9.26462e-09	-0.202086	3.00118e-08	-0.0251802	0.832987
cg11208322	7	77788546	MAGI2	Body			-0.149949	9.99562e-09	-0.210295	1.97762e-09	0.0380218	0.966797
cg25788729	3	38063123	PLCD1	Body			-0.196809	1.45002e-08	-0.215613	6.90704e-07	-0.0531118	0.129158
cg11910759	17	7011519	ASGR2	Body			-0.201447	2.44867e-08	-0.17991	1.52653e-05	-0.169301	0.0045355
cg01045959	15	60774609		IGR			-0.145719	3.63922e-08	-0.170238	1.43242e-06	-0.0329197	0.220706
cg11845274	11	9037902		IGR			-0.154775	4.12565e-08	-0.185477	4.10009e-07	0.00735529	0.714903
cg14999556	2	128194918		IGR			-0.164177	4.21918e-08	-0.197974	1.76168e-07	-0.0473337	0.366925
cg18318715	1	181068076		IGR			-0.163884	4.5208e-08	-0.183204	1.53934e-06	-0.0666419	0.358799
cg21054248	15	75664343	SIN3A	Body			-0.175962	4.55213e-08	-0.201878	4.44111e-07	-0.00395076	0.935269
cg00300039	1	38397432	INPP5B	Body			0.165586	4.69288e-08	0.18086	7.03594e-07	0.0342792	0.25671
cg01728951	17	46228066	SKAP1	Body			-0.133902	5.59929e-08	-0.179059	2.06128e-07	0.0549137	0.76323
cg00826520	14	103683770		IGR	rs74958271		-0.165862	5.89692e-08	-0.15965	1.51588e-06	-0.0843666	0.260046
cg16709862	12	123015313	KNTC1	Body			-0.178549	6.2335e-08	-0.197018	1.95414e-06	-0.0473629	0.308934
cg01806590	14	23066421	ABHD4	TSS1500			-0.17297	7.24333e-08	-0.191629	1.28001e-06	-0.00758867	0.540681
cg17210775	3	17111628	PLCL2	Body			-0.138162	7.54385e-08	-0.175641	2.13504e-07	0.0135017	0.931785
cg13316368	7	116821262	ST7OT3	TSS1500			-0.171827	8.10214e-08	-0.21199	5.16614e-08	-0.0316084	0.494927
cg01354879	6	84140050	ME1	Body			-0.161918	9.51428e-08	-0.172557	1.43406e-06	-0.0570415	0.298963
cg18560264	3	52324089	GLYCTK	Body			-0.165319	1.07291e-07	-0.177622	1.27641e-05	-0.0592327	0.10697
cg24839868	1	160324028	NCSTN	Body	rs61748944		-0.156076	1.11296e-07	-0.196116	5.44525e-07	0.0321901	0.856422
cg10070431	2	232322438	NCL	Body			-0.166202	1.16735e-07	-0.197831	2.32295e-07	-0.00598965	0.992898
cg06324021	1	156770381	PRCC	3'UTR			-0.145104	1.28091e-07	-0.204088	2.39533e-08	0.0571924	0.750166
cg01376318	17	29902246	MIR365-2	TSS200			-0.147094	1.30876e-07	-0.179408	2.40632e-07	0.00202149	0.72269
cg24431260	12	51614784		IGR			-0.167205	1.40424e-07	-0.194764	1.71196e-06	0.0129915	0.678563
cg19287320	4	169796855	PALLD	5'UTR			-0.15818	1.46734e-07	-0.165102	4.22462e-06	-0.0342967	0.425665
cg17208816	6	26027161	HIST1H4B	3'UTR	rs77307759		0.142178	1.74722e-07	0.176416	2.63618e-06	-0.00527465	0.542429
cg05886952	19	42463694	RABAC1	TSS200			0.181673	1.77888e-07	0.185443	1.35447e-05	0.0846414	0.0889779
cg08729442	6	36455639	KCTD20	3'UTR			-0.145854	1.78272e-07	-0.173972	2.71354e-06	-0.0117855	0.713705
cg22949575	17	79948825	ASPSCR1	Body			-0.148864	1.85786e-07	-0.174492	1.92645e-06	-0.0296426	0.544338
cg25273799	10	105198564	PDCD11	Body			-0.123981	1.95785e-07	-0.185137	8.6287e-08	0.0667725	0.666876
cg01590787	5	175813861	NOP16	Body			0.16319	1.96654e-07	0.173137	1.11339e-05	0.134108	0.0855285
cg26165815	20	32269577	E2F1	Body	rs77276644		-0.126877	2.00115e-07	-0.153397	4.27639e-07	-0.0316842	0.704685
cg17918488	13	114318591		IGR			-0.161407	2.06448e-07	-0.182645	9.02923e-07	-0.00959087	0.724284
cg14043527	11	64642516	EHD1	Body			0.143376	2.10542e-07	0.11802	0.00162681	0.180412	0.00147451
cg26345259	19	5010347	KDM4B	5'UTR			-0.184842	2.15578e-07	-0.168443	5.38322e-05	-0.151998	0.0231546
cg04676934	6	31124103	CCHCR1	Body			-0.144607	2.17164e-07	-0.165093	2.2332e-06	0.0172156	0.791325
cg22695711	7	36607476	AOAH	Body			-0.157091	2.21985e-07	-0.172423	2.96478e-06	-0.0376215	0.629935
cg15154232	19	48615306	PLA2G4C	TSS1500			-0.134966	2.2644e-07	-0.164256	4.02327e-06	0.0260141	0.764678
cg14326263	8	30395719	RBPMS	Body			-0.155269	2.27323e-07	-0.177243	2.01365e-06	-0.0401816	0.317446
cg18236936	19	58419776	ZNF417	3'UTR			-0.124052	2.27355e-07	-0.156294	3.1173e-06	0.00613434	0.693957
cg13100753	1	198510253	ATP6V1G3	TSS200			-0.155936	2.47402e-07	-0.165024	1.0323e-05	-0.0573869	0.38858
cg06637550	22	37585337	C1QTNF6	TSS1500			-0.183464	2.49881e-07	-0.170846	3.27324e-05	-0.0556208	0.172752
cg25114183	4	152147803	SH3D19	TSS200			-0.17844	2.65065e-07	-0.179584	4.03624e-06	-0.103365	0.125061
cg15086383	7	53289011		IGR			-0.171197	2.7236e-07	-0.185398	1.63545e-06	-0.0281545	0.643882
cg13457522	9	99615182	ZNF782	5'UTR			-0.139661	2.74252e-07	-0.193682	3.0001e-08	0.0473316	0.453301
cg18387399	14	89258638	EML5	Body			0.168493	2.77318e-07	0.185623	9.61835e-07	0.0600603	0.47803
cg02784696	2	24270586	C2orf44	TSS1500			0.158806	2.84987e-07	0.200235	1.01454e-05	0.0927991	0.0667922
cg01607752	19	58360769	ZNF587	TSS1500			-0.1375	2.89536e-07	-0.180842	8.26428e-07	0.0386166	0.846313
cg11375112	12	11883006	ETV6	Body			-0.155238	3.04201e-07	-0.180701	2.65999e-07	-0.0226255	0.719312
cg27584146	1	46599915	PIK3R3	TSS1500			-0.142381	3.04463e-07	-0.175531	3.67464e-07	-0.0123198	0.906928
cg15041373	19	39577941	PAPL	Body		rs78209973	-0.14954	3.07487e-07	-0.174034	1.65983e-06	-0.0136915	0.772732
cg03664217	19	44095354	IRGQ	3'UTR			-0.146348	3.22773e-07	-0.125623	5.10209e-05	-0.141089	0.0282673
cg24675483	14	72996027	RGS6	Body			-0.175477	3.25434e-07	-0.183094	1.01442e-05	-0.0732908	0.229094
cg12493494	11	118885541	CCDC84	Body			-0.154212	3.30175e-07	-0.209777	3.28214e-08	0.0875606	0.235252
cg02446869	6	31654389		IGR			-0.18644	3.4171e-07	-0.195499	7.11043e-06	-0.0156537	0.805179
cg10131088	15	99979527		IGR			-0.1412	3.43245e-07	-0.166486	6.5792e-07	-0.0790576	0.20349
cg05564251	2	231090640	SP140	Body			0.152877	3.46544e-07	0.117092	0.00304861	0.134966	0.00897758
cg02113971	14	21457816	METT11D1	TSS200			0.195756	3.5788e-07	0.227634	1.46547e-06	0.0197616	0.348702
cg09150212	3	48617083	MIR711	TSS1500	rs2854401		-0.168113	3.77968e-07	-0.163689	3.55338e-05	-0.197464	0.00348799
cg20945509	11	106636073	GUCY1A2	Body			-0.167703	4.04048e-07	-0.185559	6.90112e-07	-0.0321986	0.667212
cg05724742	13	46559785	ZC3H13	Body			-0.152677	4.12589e-07	-0.171113	3.14912e-06	-0.0217647	0.878672
cg06546849	19	52534849		IGR			-0.170016	4.14363e-07	-0.169311	2.29904e-05	-0.0600298	0.233101
cg15712510	2	238418692	MLPH	Body			-0.144885	4.23066e-07	-0.139207	3.88365e-05	-0.100203	0.1046
cg23839687	15	89874807	POLG	Body			-0.166964	4.34504e-07	-0.193882	6.25432e-07	-0.0220134	0.518974
cg08557393	16	57521521	DOK4	TSS1500			-0.15029	4.40795e-07	-0.169331	2.17196e-06	-0.012041	0.647677
cg24494587	13	110913606	COL4A1	Body	rs80188434		-0.162056	4.43258e-07	-0.176633	1.07835e-06	-0.0496698	0.467494
cg23247185	3	14530356	SLC6A6	3'UTR			-0.168999	4.45427e-07	-0.161186	1.56121e-05	-0.0792258	0.130947
cg02257708	7	98989843	ARPC1B	Body			0.111058	4.48871e-07	0.124273	0.000737131	0.165712	0.00221665
cg07765706	8	133141815	KCNQ3	Body			-0.144502	4.62782e-07	-0.186746	5.78722e-07	0.0102357	0.706632
cg27645660	17	39968581	FKBP10	TSS1500			0.147854	4.64399e-07	0.16682	1.96952e-05	0.0564501	0.169076
cg07551022	1	205760086	SLC41A1	3'UTR			-0.125277	4.7095e-07	-0.141937	1.15697e-05	0.00591377	0.600034
cg26530020	8	18829986	PSD3	Body			-0.138875	4.73638e-07	-0.153934	1.03368e-05	-0.0338643	0.294306
cg27440002	5	132208244	LEAP2	TSS1500			-0.128584	4.75017e-07	-0.178869	9.15923e-08	0.0353883	0.439994
cg13942103	1	111177829		IGR			0.11026	4.77701e-07	0.120747	0.000541574	0.0980662	0.0648459
cg13936680	7	6188804	USP42	Body			-0.137692	4.7776e-07	-0.181114	6.31571e-07	0.0300242	0.630784
cg02313172	14	105260146	AKT1	TSS1500			-0.128909	4.78538e-07	-0.172221	2.00739e-06	0.0483739	0.858432
cg00160962	12	124616497		IGR			-0.143957	4.93555e-07	-0.177164	2.61874e-06	-0.0187388	0.325021
cg27615304	3	119183845	TMEM39A	TSS1500		rs9846625	-0.149644	4.97545e-07	-0.17252	4.5788e-06	-0.0387371	0.467616
cg09514038	16	19467267	TMC5	Body			-0.146898	4.98173e-07	-0.175169	9.57541e-07	-0.0287258	0.849938
cg15110110	19	37898342		IGR			-0.175206	5.16074e-07	-0.197006	7.50809e-06	-0.0322396	0.38465
cg06891858	18	19323333	MIB1	Body	rs79533980		-0.159397	5.23572e-07	-0.173985	8.37953e-06	-0.060318	0.22851
cg14870383	12	7126003	LPCAT3	TSS200			0.188631	5.24681e-07	0.206345	3.02388e-06	0.106471	0.188539
cg21356535	6	137311287	NHEG1	Body			0.145077	5.40144e-07	0.180719	1.95656e-06	-0.0324057	0.909741
cg06521774	1	38397588	INPP5B	Body			0.146973	5.41891e-07	0.157935	1.93612e-05	0.0381955	0.198711
cg12807275	12	63543292	AVPR1A	Body	rs34850793		-0.161297	5.58343e-07	-0.203494	3.12555e-07	0.0371842	0.615577
cg07880943	13	46744500	LCP1	5'UTR			0.105799	5.62552e-07	0.0872914	0.00279462	0.120805	0.0306581
cg17475583	1	180278787	ACBD6	Body			-0.141576	5.62746e-07	-0.167827	1.15044e-06	0.00783848	0.900278
cg10155432	7	1293933		IGR			0.167734	5.74182e-07	0.152693	6.6103e-05	0.149019	0.0183818
cg24123854	3	187973091	LPP	5'UTR			-0.132345	5.98363e-07	-0.181643	3.11306e-07	0.0742579	0.342863
cg06995135	5	78527885		IGR		rs35038039	-0.12956	6.01107e-07	-0.161965	2.51342e-06	0.000240552	0.431139
cg20909159	11	65625947	CFL1	TSS200			0.140012	6.04448e-07	0.170018	1.29733e-05	0.019604	0.54607
cg18332838	8	126698738		IGR			-0.138174	6.1167e-07	-0.178668	4.71569e-07	0.0425935	0.849306
cg16102778	6	30163098	TRIM26	Body			-0.156966	6.26693e-07	-0.175327	5.26065e-06	-0.0507409	0.31345
cg27519392	8	61778137	CHD7	Body			0.106949	6.34664e-07	0.0857534	0.00244914	0.122264	0.0407477
cg09390932	2	62420350		IGR			-0.144496	6.49327e-07	-0.170667	7.53057e-07	0.0155835	0.952657
cg11938646	17	27050355	SNORD42A	TSS200			0.127012	6.56546e-07	0.171816	3.53016e-06	0.0264905	0.449891
cg11584936	1	151009588	BNIPL	5'UTR			-0.16305	6.62273e-07	-0.188589	5.52574e-06	0.0283304	0.858136
cg21768884	17	60770550	MRC2	3'UTR			-0.163483	6.64272e-07	-0.176168	2.25464e-05	-0.0358574	0.187969
cg00969565	17	79946805	ASPSCR1	Body			-0.141776	6.64615e-07	-0.160507	6.03422e-06	-0.0421309	0.420697
cg03046424	2	220420867	OBSL1	Body			0.155534	6.68512e-07	0.143441	0.000648502	0.158912	0.0105427
cg24348707	14	105958196	C14orf80	Body			0.141314	6.72035e-07	0.156944	5.50941e-06	0.0564012	0.155874
cg05145898	4	6883799	KIAA0232	3'UTR			-0.170479	6.92602e-07	-0.193111	1.41033e-06	-0.00836815	0.969564
cg03065625	11	46941490	LRP4	TSS1500			0.143228	7.11319e-07	0.172823	2.82407e-06	0.00677617	0.633796
cg12879727	14	75061268	LTBP2	Body			-0.163295	7.12747e-07	-0.148482	0.000187637	-0.142597	0.00585245
cg03669357	3	71912936		IGR			0.150528	7.12979e-07	0.163372	6.69038e-05	0.0611103	0.691195
cg16297435	6	43028296	KLC4	5'UTR			-0.160173	7.22395e-07	-0.188338	2.9505e-06	-0.0140387	0.888056
cg27273602	16	71492117	ZNF23	5'UTR			-0.13315	7.24396e-07	-0.178109	1.99565e-06	0.0185916	0.68393
cg11165422	15	91642470	SV2B	TSS1500			-0.119112	7.38402e-07	-0.142101	3.23453e-06	0.00622368	0.688502
cg11604128	12	110888956	ARPC3	TSS1500			-0.182506	7.41592e-07	-0.166103	5.58205e-05	-0.064293	0.274405
cg01703601	20	37054159	LOC388796	Body			-0.149689	7.42514e-07	-0.151604	4.64437e-05	-0.0724364	0.165445
cg11283404	8	42163265	IKBKB	Body			0.108727	7.42989e-07	0.134132	0.000370894	0.0619013	0.0367569
cg24828358	5	107148005		IGR			-0.114128	7.52478e-07	-0.119443	1.17094e-05	-0.0526322	0.322711
cg03118430	11	2482233	KCNQ1	TSS1500			-0.163211	7.5454e-07	-0.197651	2.66365e-06	-0.0160403	0.705261
cg24297451	11	19453448	NAV2	Body			-0.126123	7.6109e-07	-0.17824	5.11851e-07	0.0429472	0.817326
cg02483911	17	3732624	C17orf85	5'UTR			-0.169291	7.66612e-07	-0.161631	1.92691e-05	-0.088852	0.371255
cg03568453	5	56559021	GPBP1	3'UTR			-0.12119	7.72747e-07	-0.168888	2.11546e-07	-0.00608343	0.974552
cg20135230	11	4209397		IGR			-0.162475	7.85037e-07	-0.181076	1.55425e-05	-0.0516451	0.150138
cg09266087	12	76214697		IGR			-0.144872	8.05719e-07	-0.175101	1.2287e-06	-0.0322261	0.723764
cg02078710	14	59066094		IGR			0.105773	8.09762e-07	0.0948186	0.000323481	0.0362879	0.598518
cg14382547	6	74067400		IGR			-0.13865	8.13495e-07	-0.172394	3.65499e-06	-0.0297713	0.538805
cg06648709	11	134176692	GLB1L3	Body			-0.162322	8.24757e-07	-0.16384	1.1651e-05	-0.0683109	0.458296
cg24089887	13	74899532		IGR			-0.131345	8.40137e-07	-0.139883	4.44688e-05	-0.0868334	0.0715798
cg10878076	10	102283584	NDUFB8	3'UTR			-0.132117	8.40319e-07	-0.13575	1.98784e-05	-0.0635532	0.23237
cg20214553	11	17278779		IGR			-0.124339	8.57825e-07	-0.154967	7.46902e-07	0.00870344	0.805398
cg12194594	13	113426250	ATP11A	Body			-0.145584	8.58306e-07	-0.172733	1.65548e-06	-0.0312651	0.48824
cg14201717	7	47679990		IGR			-0.15735	8.63633e-07	-0.196958	4.68862e-07	0.0624065	0.582058
cg03984537	1	111063237	KCNA10	TSS1500			-0.134175	8.64559e-07	-0.166167	9.42787e-07	0.0249351	0.775523
cg13096330	1	154546517	CHRNB2	Body			-0.161367	8.67069e-07	-0.188753	1.32454e-06	0.0200566	0.742723
cg14740571	19	52107517		IGR			-0.160731	8.8676e-07	-0.178558	1.97752e-05	-0.041549	0.375279
cg00087482	7	99800121	GATS	Body			-0.127179	8.9923e-07	-0.131977	1.50454e-05	0.00689939	0.689116
cg01774335	17	5288654	RABEP1	3'UTR			-0.139665	9.00193e-07	-0.158999	4.50677e-06	0.0203917	0.751316
cg23092047	17	43238126	HEXIM2	TSS200			0.179897	9.01478e-07	0.160851	0.000155522	0.136557	0.0190382
cg20212362	17	8232565		IGR			-0.16671	9.0592e-07	-0.160864	3.28959e-05	-0.110879	0.155636
cg25030266	10	106077741	ITPRIP	5'UTR			0.143031	9.12552e-07	0.155351	1.62109e-05	0.10556	0.096592
cg27396141	5	176693630	NSD1	Body			-0.117659	9.23456e-07	-0.160743	1.68798e-06	0.00300005	0.825659
cg13995427	9	117134861	AKNA	Body			0.148106	9.3566e-07	0.134009	0.000155381	0.125958	0.012239
cg25398044	7	105615808	FLJ23834	Body			-0.169804	9.45708e-07	-0.164532	3.08794e-05	-0.0904637	0.0646093
cg13288621	8	131662148		IGR			-0.137473	9.77152e-07	-0.135241	4.0415e-05	-0.0811402	0.0689436
cg14239491	1	205719220	NUCKS1	5'UTR			0.165901	9.77485e-07	0.152109	0.000164504	0.133076	0.0163873
cg05236768	16	3532912	NAT15	Body			-0.137302	9.93615e-07	-0.145436	2.15333e-05	-0.0427776	0.323979
CpGs with p-value < 10E-7 are included (n = 140).
