# Supplementary material for: Agricultural copper pesticide exposure and DNA methylation in Central Valley of California residents with and without Parkinson’s disease
Source: Environ Res. Author manuscript; Available in PMC 2026 May 11. (PMC13159479; doi:10.1016/j.envres.2025.122335)
Supplement: 11 [file NIHMS2169646-supplement-11.xlsx]

## Sheet: EWAS
CpG	logFC_total	AveExpr_total	t_total	P.Value_total	adj.P.Val_total	B_total	coefficient_total	logFC_case	AveExpr_case	t_case	P.Value_case	adj.P.Val_case	B_case	coefficient_case	logFC_ctrl	AveExpr_ctrl	t_ctrl	P.Value_ctrl	adj.P.Val_ctrl	B_ctrl	coefficient_ctrl
cg17591573	-0.00014	0.987543	-5.81303	8.84e-09	0.0155498	4.54008	-0.00014	-0.000157	0.987234	-5.86438	7.66e-09	0.0178644	4.83369	-0.000157	-1.53e-05	0.988284	-0.292177	0.770408	1	-11.2732	-1.53e-05
cg11538176	-0.000393	0.967941	-5.80486	9.26e-09	0.0155498	4.49446	-0.000393	-0.000447	0.967072	-5.61965	3e-08	0.0255295	3.50323	-0.000447	-2.67e-05	0.970026	-0.211106	0.832987	1	-11.2937	-2.67e-05
cg11208322	-0.000562	0.956593	-5.79159	1e-08	0.0155498	4.4205	-0.000562	-0.000679	0.95578	-6.09872	1.98e-09	0.00922953	6.15462	-0.000679	8.29e-06	0.958545	0.0416695	0.966797	1	-11.3152	8.29e-06
cg25788729	-0.000388	0.967388	-5.72619	1.45e-08	0.016918	4.05835	-0.000388	-0.000407	0.966695	-5.02054	6.91e-07	0.0505179	0.462303	-0.000407	-0.000187	0.969052	-1.52276	0.129158	1	-10.1574	-0.000187
cg11910759	-0.000324	0.976454	-5.63297	2.45e-08	0.0199106	3.54864	-0.000324	-0.000295	0.975886	-4.36262	1.53e-05	0.089518	-2.51391	-0.000295	-0.00032	0.977816	-2.86577	0.0045355	1	-7.26245	-0.00032
cg01045959	-0.000158	0.98683	-5.56157	3.64e-08	0.0199106	3.16351	-0.000158	-0.000161	0.986438	-4.87235	1.43e-06	0.0597259	-0.241674	-0.000161	-6.81e-05	0.987772	-1.2279	0.220706	1	-10.5614	-6.81e-05
cg11845274	-0.000254	0.978223	-5.5388	4.13e-08	0.0199106	3.04162	-0.000254	-0.000282	0.977606	-5.12426	4.1e-07	0.0468393	0.9665	-0.000282	-2.88e-05	0.979705	-0.365718	0.714903	1	-11.2489	-2.88e-05
cg14999556	-0.000124	0.98898	-5.53472	4.22e-08	0.0199106	3.01985	-0.000124	-0.000138	0.988809	-5.28859	1.76e-07	0.0468393	1.78453	-0.000138	-4.04e-05	0.98939	-0.903986	0.366925	1	-10.9064	-4.04e-05
cg18318715	-0.000259	0.973788	-5.52214	4.52e-08	0.0199106	2.95278	-0.000259	-0.000262	0.972994	-4.85751	1.54e-06	0.0603704	-0.311072	-0.000262	-8.34e-05	0.975695	-0.91945	0.358799	1	-10.8923	-8.34e-05
cg21054248	-0.000157	0.986125	-5.52088	4.55e-08	0.0199106	2.94607	-0.000157	-0.000172	0.985648	-5.10849	4.44e-07	0.0468393	0.889217	-0.000172	-4.03e-06	0.987268	-0.0813041	0.935269	1	-11.3127	-4.03e-06
cg00300039	0.000225	0.0354598	5.51533	4.69e-08	0.0199106	2.91649	0.000225	0.000244	0.0358401	5.01683	7.04e-07	0.0505179	0.44444	0.000244	8.65e-05	0.0345469	1.13696	0.25671	1	-10.6687	8.65e-05
cg01728951	-0.000115	0.989806	-5.48301	5.6e-08	0.0207798	2.74502	-0.000115	-0.000129	0.989448	-5.25837	2.06e-07	0.0468393	1.63232	-0.000129	1.14e-05	0.990665	0.301591	0.76323	1	-11.2704	1.14e-05
cg00826520	-0.000462	0.967324	-5.47351	5.9e-08	0.0207798	2.69474	-0.000462	-0.000493	0.966394	-4.86068	1.52e-06	0.0599541	-0.296266	-0.000493	-0.000168	0.969558	-1.129	0.260046	1	-10.6777	-0.000168
cg16709862	-0.000239	0.977422	-5.4633	6.23e-08	0.0207798	2.64085	-0.000239	-0.000246	0.976785	-4.80807	1.95e-06	0.0614229	-0.540976	-0.000246	-8.43e-05	0.97895	-1.01966	0.308934	1	-10.7951	-8.43e-05
cg01806590	-0.000229	0.979305	-5.43561	7.24e-08	0.0220044	2.49514	-0.000229	-0.000246	0.978704	-4.89545	1.28e-06	0.0597259	-0.133193	-0.000246	-4.53e-05	0.98075	-0.612675	0.540681	1	-11.1277	-4.53e-05
cg17210775	-0.000138	0.987841	-5.42809	7.54e-08	0.0220044	2.45569	-0.000138	-0.000157	0.987477	-5.25158	2.14e-07	0.0468393	1.59825	-0.000157	4.04e-06	0.988716	0.0856907	0.931785	1	-11.3123	4.04e-06
cg13316368	-0.000215	0.97871	-5.41486	8.1e-08	0.0222427	2.38642	-0.000215	-0.000249	0.978493	-5.51983	5.17e-08	0.0330319	2.97517	-0.000249	-5.88e-05	0.979231	-0.683554	0.494927	1	-11.0817	-5.88e-05
cg01354879	-0.000966	0.931411	-5.38499	9.51e-08	0.0246684	2.23057	-0.000966	-0.00106435	0.929836	-4.87211	1.43e-06	0.0597259	-0.24278	-0.00106435	-0.000316	0.935194	-1.04095	0.298963	1	-10.7732	-0.000316
cg18560264	-0.000285	0.977671	-5.36256	1.07e-07	0.0259428	2.11405	-0.000285	-0.000282	0.976936	-4.40292	1.28e-05	0.0850999	-2.34279	-0.000282	-0.000146	0.979434	-1.61813	0.10697	1	-10.0086	-0.000146
cg24839868	-0.000502	0.962719	-5.3557	1.11e-07	0.0259428	2.07851	-0.000502	-0.000576	0.961428	-5.06805	5.45e-07	0.0488711	0.692112	-0.000576	2.74e-05	0.965818	0.181129	0.856422	1	-11.2996	2.74e-05
cg10070431	-0.000317	0.970569	-5.34676	1.17e-07	0.0259428	2.03226	-0.000317	-0.000359	0.969771	-5.23527	2.32e-07	0.0468393	1.51653	-0.000359	-1.02e-06	0.972483	-0.00891114	0.992898	1	-11.316	-1.02e-06
cg06324021	-0.000177	0.984062	-5.32932	1.28e-07	0.0265266	1.94227	-0.000177	-0.000217	0.983785	-5.66065	2.4e-08	0.0255295	3.72261	-0.000217	2.12e-05	0.984727	0.318792	0.750166	1	-11.265	2.12e-05
cg01376318	-0.000276	0.972466	-5.32528	1.31e-07	0.0265266	1.92141	-0.000276	-0.000318	0.971983	-5.22844	2.41e-07	0.0468393	1.48237	-0.000318	-3.59e-05	0.973625	-0.355289	0.72269	1	-11.2527	-3.59e-05
cg24431260	-0.000434	0.959883	-5.31201	1.4e-07	0.0265266	1.85318	-0.000434	-0.000462	0.958577	-4.83554	1.71e-06	0.060656	-0.413505	-0.000462	-6.23e-05	0.963019	-0.41494	0.678563	1	-11.2296	-6.23e-05
cg19287320	-0.00034	0.96899	-5.30372	1.47e-07	0.0265266	1.81058	-0.00034	-0.000354	0.968018	-4.64527	4.22e-06	0.0679158	-1.28267	-0.000354	-9e-05	0.971324	-0.798014	0.425665	1	-10.9967	-9e-05
cg17208816	0.000442	0.0570198	5.27066	1.75e-07	0.0265266	1.64146	0.000442	0.000462	0.058337	4.74542	2.64e-06	0.064584	-0.829208	0.000462	9.67e-05	0.0538575	0.61003	0.542429	1	-11.1293	9.67e-05
cg05886952	0.000132	0.0269465	5.26725	1.78e-07	0.0265266	1.62406	0.000132	0.000128	0.0272482	4.38959	1.35e-05	0.0860857	-2.39957	0.000128	8.39e-05	0.0262222	1.70786	0.0889779	1	-9.86045	8.39e-05
cg08729442	-0.000194	0.981855	-5.26684	1.78e-07	0.0265266	1.62198	-0.000194	-0.000208	0.981284	-4.73933	2.71e-06	0.064584	-0.857039	-0.000208	-2.31e-05	0.983225	-0.367326	0.713705	1	-11.2483	-2.31e-05
cg22949575	-0.000338	0.958396	-5.25899	1.86e-07	0.0265266	1.58199	-0.000338	-0.000363	0.957543	-4.81104	1.93e-06	0.0614229	-0.527229	-0.000363	-7.27e-05	0.960443	-0.607145	0.544338	1	-11.1311	-7.27e-05
cg25273799	-0.000581	0.954406	-5.24901	1.96e-07	0.0265266	1.53123	-0.000581	-0.000706	0.953278	-5.42415	8.63e-08	0.0388601	2.47693	-0.000706	8.97e-05	0.957115	0.430981	0.666876	1	-11.2228	8.97e-05
cg01590787	0.00108078	0.882209	5.24816	1.97e-07	0.0265266	1.52694	0.00108078	0.000996	0.885037	4.43348	1.11e-05	0.082479	-2.21203	0.000996	0.000807	0.87542	1.72671	0.0855285	1	-9.82834	0.000807
cg26165815	-0.000514	0.961278	-5.24484	2e-07	0.0265266	1.51004	-0.000514	-0.000601	0.960525	-5.11595	4.28e-07	0.0468393	0.925775	-0.000601	-6.78e-05	0.963086	-0.379464	0.704685	1	-11.2438	-6.78e-05
cg17918488	-0.000707	0.941399	-5.23889	2.06e-07	0.0265266	1.47988	-0.000707	-0.00079	0.9398	-4.96654	9.03e-07	0.0547264	0.203551	-0.00079	-8.89e-05	0.945238	-0.35316	0.724284	1	-11.2534	-8.89e-05
cg14043527	0.00180634	0.792384	5.23515	2.11e-07	0.0265266	1.46086	0.00180634	0.00122171	0.801033	3.16628	0.00162681	0.394267	-6.91297	0.00122171	0.00203152	0.77162	3.21749	0.00147451	1	-6.22879	0.00203152
cg26345259	-8.5e-05	0.992943	-5.23063	2.16e-07	0.0265266	1.43798	-8.5e-05	-7.89e-05	0.992756	-4.06931	5.38e-05	0.123676	-3.71506	-7.89e-05	-6.99e-05	0.993392	-2.28578	0.0231546	1	-8.7212	-6.99e-05
cg04676934	-0.000731	0.95118	-5.22923	2.17e-07	0.0265266	1.43088	-0.000731	-0.000806	0.949219	-4.78022	2.23e-06	0.063332	-0.669527	-0.000806	-6.17e-05	0.955888	-0.264891	0.791325	1	-11.2808	-6.17e-05
cg22695711	-0.000332	0.969002	-5.22503	2.22e-07	0.0265266	1.40962	-0.000332	-0.000352	0.968026	-4.72064	2.96e-06	0.0647289	-0.942228	-0.000352	-5.57e-05	0.971344	-0.482448	0.629935	1	-11.1992	-5.57e-05
cg15154232	-0.000723	0.91984	-5.22123	2.26e-07	0.0265266	1.39039	-0.000723	-0.00078	0.917664	-4.65573	4.02e-06	0.0679158	-1.23575	-0.00078	-6.62e-05	0.925064	-0.29969	0.764678	1	-11.2709	-6.62e-05
cg14326263	-0.00042	0.961682	-5.22048	2.27e-07	0.0265266	1.38662	-0.00042	-0.000462	0.961033	-4.80183	2.01e-06	0.0614229	-0.569872	-0.000462	-0.000147	0.96324	-1.00184	0.317446	1	-10.8131	-0.000147
cg18236936	-0.000409	0.965092	-5.22045	2.27e-07	0.0265266	1.38648	-0.000409	-0.000447	0.964001	-4.71003	3.12e-06	0.0649482	-0.990478	-0.000447	-5.07e-05	0.967711	-0.393973	0.693957	1	-11.2381	-5.07e-05
cg13100753	-0.000218	0.980315	-5.20425	2.47e-07	0.0277665	1.3047	-0.000218	-0.00022	0.979614	-4.45031	1.03e-05	0.0811586	-2.13963	-0.00022	-6.41e-05	0.981999	-0.863791	0.38858	1	-10.942	-6.41e-05
cg06637550	-0.000418	0.96179	-5.20234	2.5e-07	0.0277665	1.29504	-0.000418	-0.000397	0.960352	-4.18718	3.27e-05	0.109578	-3.2418	-0.000397	-0.000192	0.965242	-1.36756	0.172752	1	-10.3807	-0.000192
cg25114183	-0.000914	0.928852	-5.191	2.65e-07	0.0281356	1.23796	-0.000914	-0.000975	0.92779	-4.65504	4.04e-06	0.0679158	-1.23884	-0.000975	-0.000512	0.931401	-1.53934	0.125061	1	-10.1322	-0.000512
cg15086383	-0.000658	0.944873	-5.18577	2.72e-07	0.0281356	1.21168	-0.000658	-0.000728	0.943374	-4.84501	1.64e-06	0.060656	-0.369445	-0.000728	-0.000108	0.948472	-0.462873	0.643882	1	-11.2085	-0.000108
cg13457522	-0.00061	0.95222	-5.18444	2.74e-07	0.0281356	1.20499	-0.00061	-0.00078	0.95132	-5.61971	3e-08	0.0255295	3.50358	-0.00078	0.000166	0.954379	0.751166	0.453301	1	-11.0331	0.000166
cg18387399	0.000115	0.0209592	5.1823	2.77e-07	0.0281356	1.19423	0.000115	0.000123	0.0212108	4.95373	9.62e-07	0.0556463	0.142538	0.000123	3.44e-05	0.0203551	0.710606	0.47803	1	-11.0628	3.44e-05
cg02784696	0.00108291	0.236942	5.17704	2.85e-07	0.028138	1.16784	0.00108291	0.00108687	0.238559	4.45417	1.01e-05	0.0811586	-2.12302	0.00108687	0.000773	0.233059	1.84158	0.0667922	1	-9.62527	0.000773
cg01607752	-0.0011952	0.905125	-5.17398	2.9e-07	0.028138	1.15252	-0.0011952	-0.00136389	0.901862	-4.98444	8.26e-07	0.0528347	0.289023	-0.00136389	7.97e-05	0.912958	0.194037	0.846313	1	-11.2971	7.97e-05
cg11375112	-0.000823	0.934188	-5.16444	3.04e-07	0.028138	1.10472	-0.000823	-0.000966	0.933083	-5.20898	2.66e-07	0.0468393	1.3853	-0.000966	-0.000115	0.936842	-0.359808	0.719312	1	-11.251	-0.000115
cg27584146	-0.000257	0.981286	-5.16427	3.04e-07	0.028138	1.10388	-0.000257	-0.000298	0.980676	-5.14582	3.67e-07	0.0468393	1.0725	-0.000298	1.13e-05	0.982749	0.11704	0.906928	1	-11.3092	1.13e-05
cg15041373	-0.000309	0.952842	-5.16236	3.07e-07	0.028138	1.09432	-0.000309	-0.000341	0.952047	-4.84194	1.66e-06	0.060656	-0.383708	-0.000341	-3.21e-05	0.954753	-0.289134	0.772732	1	-11.2741	-3.21e-05
cg03664217	-0.00105967	0.919114	-5.15298	3.23e-07	0.028374	1.0474	-0.00105967	-0.00100477	0.916895	-4.08216	5.1e-05	0.121739	-3.6641	-0.00100477	-0.00082	0.924441	-2.20714	0.0282673	1	-8.89488	-0.00082
cg24675483	-0.00026	0.976569	-5.15139	3.25e-07	0.028374	1.03945	-0.00026	-0.000267	0.975964	-4.45419	1.01e-05	0.0811586	-2.12291	-0.000267	-0.00011	0.97802	-1.20582	0.229094	1	-10.5882	-0.00011
cg12493494	-0.000913	0.930668	-5.14858	3.3e-07	0.028374	1.02547	-0.000913	-0.00115766	0.928498	-5.6033	3.28e-08	0.0255295	3.41619	-0.00115766	0.0004	0.935876	1.18998	0.235252	1	-10.6071	0.0004
cg02446869	-0.00104875	0.927997	-5.14192	3.42e-07	0.028374	0.992255	-0.00104875	-0.00109848	0.923582	-4.53253	7.11e-06	0.0760886	-1.7824	-0.00109848	7.69e-05	0.938595	0.246927	0.805179	1	-11.2854	7.69e-05
cg10131088	-0.000296	0.969559	-5.14105	3.43e-07	0.028374	0.987919	-0.000296	-0.000337	0.96948	-5.03029	6.58e-07	0.0505179	0.509286	-0.000337	-0.000149	0.969748	-1.27521	0.20349	1	-10.5023	-0.000149
cg05564251	0.00195181	0.748775	5.1392	3.47e-07	0.028374	0.978671	0.00195181	0.00115515	0.762644	2.9756	0.00304861	0.526995	-7.48999	0.00115515	0.0017382	0.715478	2.63474	0.00897758	1	-7.88068	0.0017382
cg02113971	0.000591	0.0509073	5.13295	3.58e-07	0.0287969	0.947545	0.000591	0.000668	0.0515661	4.86765	1.47e-06	0.0597259	-0.263665	0.000668	0.000202	0.0493258	0.938978	0.348702	1	-10.8742	0.000202
cg09150212	-0.000544	0.942528	-5.12233	3.78e-07	0.0293859	0.894739	-0.000544	-0.000522	0.942337	-4.16792	3.55e-05	0.111053	-3.32	-0.000522	-0.000618	0.942989	-2.95088	0.00348799	1	-7.02249	-0.000618
cg20945509	-0.000787	0.940893	-5.10932	4.04e-07	0.0293859	0.830231	-0.000787	-0.000911	0.939731	-5.02071	6.9e-07	0.0505179	0.46313	-0.000911	-0.000128	0.943682	-0.430517	0.667212	1	-11.223	-0.000128
cg05724742	-0.000371	0.965776	-5.10524	4.13e-07	0.0293859	0.810009	-0.000371	-0.000405	0.964672	-4.70788	3.15e-06	0.0653196	-1.00025	-0.000405	-1.96e-05	0.968425	-0.152818	0.878672	1	-11.3043	-1.96e-05
cg06546849	-0.000543	0.955516	-5.1044	4.14e-07	0.0293859	0.805863	-0.000543	-0.000542	0.953942	-4.2692	2.3e-05	0.0991927	-2.905	-0.000542	-0.000221	0.959297	-1.19548	0.233101	1	-10.6006	-0.000221
cg15712510	-0.00134569	0.919849	-5.10034	4.23e-07	0.0293859	0.785771	-0.00134569	-0.0013616	0.916575	-4.14699	3.88e-05	0.112684	-3.4046	-0.0013616	-0.000628	0.927709	-1.62922	0.1046	1	-9.99067	-0.000628
cg23839687	-0.000624	0.943748	-5.09513	4.35e-07	0.0293859	0.759986	-0.000624	-0.000729	0.943153	-5.04042	6.25e-07	0.0505179	0.558219	-0.000729	-0.000153	0.945175	-0.645897	0.518974	1	-11.1067	-0.000153
cg08557393	-0.000876	0.911295	-5.09232	4.41e-07	0.0293859	0.746093	-0.000876	-0.00096	0.909194	-4.78604	2.17e-06	0.063332	-0.642754	-0.00096	-0.000152	0.916339	-0.457577	0.647677	1	-11.211	-0.000152
cg24494587	-0.000539	0.956345	-5.09123	4.43e-07	0.0293859	0.740709	-0.000539	-0.000611	0.955616	-4.93048	1.08e-06	0.0576364	0.0321903	-0.000611	-0.000153	0.958094	-0.72774	0.467494	1	-11.0504	-0.000153
cg23247185	-0.000695	0.941125	-5.09027	4.45e-07	0.0293859	0.735989	-0.000695	-0.000696	0.939662	-4.35754	1.56e-05	0.0897102	-2.53539	-0.000696	-0.000405	0.944638	-1.51565	0.130947	1	-10.1682	-0.000405
cg02257708	0.000913	0.954929	5.08876	4.49e-07	0.0293859	0.728547	0.000913	0.000671	0.957655	3.39389	0.000737	0.283988	-6.17901	0.000671	0.00121744	0.948384	3.09348	0.00221665	1	-6.60583	0.00121744
cg07765706	-0.000173	0.971743	-5.08278	4.63e-07	0.0293859	0.699051	-0.000173	-0.000201	0.971487	-5.05592	5.79e-07	0.0500165	0.633236	-0.000201	-2.55e-05	0.972359	-0.376839	0.706632	1	-11.2448	-2.55e-05
cg27645660	0.000332	0.0454196	5.0821	4.64e-07	0.0293859	0.695681	0.000332	0.000336	0.0461971	4.3047	1.97e-05	0.0941777	-2.75734	0.000336	0.000162	0.0435531	1.37941	0.169076	1	-10.3645	0.000162
cg07551022	-0.0002572	0.975758	-5.07935	4.71e-07	0.0293859	0.682145	-0.0002572	-0.000275	0.975017	-4.42491	1.16e-05	0.0828952	-2.24878	-0.000275	-4.05e-05	0.977539	-0.525061	0.600034	1	-11.1777	-4.05e-05
cg26530020	-0.000175	0.983535	-5.07824	4.74e-07	0.0293859	0.676645	-0.000175	-0.000182	0.983125	-4.45001	1.03e-05	0.0811586	-2.14092	-0.000182	-6.65e-05	0.984519	-1.05106	0.294306	1	-10.7626	-6.65e-05
cg27440002	-0.000379	0.967447	-5.07767	4.75e-07	0.0293859	0.673836	-0.000379	-0.000478	0.966765	-5.41293	9.16e-08	0.0388601	2.41901	-0.000478	0.000107	0.969084	0.773511	0.439994	1	-11.016	0.000107
cg13942103	0.00144963	0.914124	5.07656	4.78e-07	0.0293859	0.668391	0.00144963	0.000997	0.923024	3.47915	0.000541574	0.249998	-5.89147	0.000997	0.00111498	0.892757	1.85498	0.0648459	1	-9.60074	0.00111498
cg13936680	-0.000284	0.973097	-5.07654	4.78e-07	0.0293859	0.668272	-0.000284	-0.00032	0.972593	-5.03847	6.32e-07	0.0505179	0.54878	-0.00032	-5.71e-05	0.974307	-0.481252	0.630784	1	-11.1998	-5.71e-05
cg02313172	-0.000476	0.959657	-5.07622	4.79e-07	0.0293859	0.6667	-0.000476	-0.000549	0.958475	-4.80248	2.01e-06	0.0614229	-0.56687	-0.000549	2.67e-05	0.962495	0.178565	0.858432	1	-11.3	2.67e-05
cg00160962	-0.000787	0.93223	-5.07015	4.94e-07	0.02943	0.636843	-0.000787	-0.000868	0.931122	-4.74682	2.62e-06	0.064584	-0.822821	-0.000868	-0.000298	0.93489	-0.98625	0.325021	1	-10.8286	-0.000298
cg27615304	-0.00018	0.983092	-5.06857	4.98e-07	0.02943	0.629064	-0.00018	-0.000198	0.982739	-4.62799	4.58e-06	0.0681845	-1.36	-0.000198	-4.54e-05	0.983941	-0.727541	0.467616	1	-11.0506	-4.54e-05
cg09514038	-0.000818	0.922173	-5.06832	4.98e-07	0.02943	0.627845	-0.000818	-0.000956	0.920774	-4.95464	9.58e-07	0.0556463	0.146856	-0.000956	-5.53e-05	0.925532	-0.189406	0.849938	1	-11.298	-5.53e-05
cg15110110	-0.00141225	0.872447	-5.06138	5.16e-07	0.029862	0.593737	-0.00141225	-0.00149912	0.869169	-4.52061	7.51e-06	0.0776945	-1.83458	-0.00149912	-0.000443	0.880318	-0.87098	0.38465	1	-10.9357	-0.000443
cg06891858	-0.000136	0.988477	-5.05855	5.24e-07	0.029862	0.579803	-0.000136	-0.000144	0.988238	-4.49647	8.38e-06	0.0790314	-1.93983	-0.000144	-6.03e-05	0.98905	-1.20734	0.22851	1	-10.5864	-6.03e-05
cg14870383	0.000266	0.0277511	5.05813	5.25e-07	0.029862	0.577758	0.000266	0.00029	0.0280089	4.71647	3.02e-06	0.0647289	-0.961215	0.00029	0.00014	0.0271322	1.31873	0.188539	1	-10.446	0.00014
cg21356535	0.000182	0.0302205	5.05241	5.4e-07	0.0301072	0.549701	0.000182	0.000205	0.0307434	4.80782	1.96e-06	0.0614229	-0.542168	0.000205	-7.37e-06	0.0289649	-0.113487	0.909741	1	-11.3096	-7.37e-06
cg06521774	0.000206	0.0320557	5.05177	5.42e-07	0.0301072	0.54658	0.000206	0.000207	0.0325605	4.30861	1.94e-05	0.0936356	-2.74101	0.000207	9.8e-05	0.0308438	1.28886	0.198711	1	-10.4849	9.8e-05
cg12807275	-0.00118233	0.912339	-5.04588	5.58e-07	0.0301877	0.517691	-0.00118233	-0.00144504	0.910017	-5.17754	3.13e-07	0.0468393	1.22914	-0.00144504	0.000213	0.917914	0.502795	0.615577	1	-11.1892	0.000213
cg07880943	0.00137257	0.639073	5.0444	5.63e-07	0.0301877	0.510437	0.00137257	0.000808	0.649802	3.0026	0.00279462	0.506937	-7.41039	0.000808	0.00101302	0.613316	2.17455	0.0306581	1	-8.96517	0.00101302
cg17475583	-0.000709	0.945311	-5.04433	5.63e-07	0.0301877	0.510105	-0.000709	-0.000832	0.94407	-4.91728	1.15e-06	0.0596564	-0.0302478	-0.000832	-3.11e-05	0.948289	-0.125446	0.900278	1	-11.3081	-3.11e-05
cg10155432	0.000398	0.0477914	5.04036	5.74e-07	0.0304512	0.490673	0.000398	0.000377	0.0484232	4.01981	6.61e-05	0.129353	-3.91002	0.000377	0.000353	0.0462745	2.37433	0.0183818	1	-8.51866	0.000353
cg24123854	-0.000332	0.972686	-5.03221	5.98e-07	0.0309995	0.450834	-0.000332	-0.000413	0.971934	-5.17832	3.11e-07	0.0468393	1.23302	-0.000413	0.000106	0.97449	0.950437	0.342863	1	-10.8633	0.000106
cg06995135	-0.000162	0.984527	-5.0313	6.01e-07	0.0309995	0.446416	-0.000162	-0.000182	0.98429	-4.75545	2.51e-06	0.064584	-0.783314	-0.000182	-4.86e-05	0.985095	-0.788598	0.431139	1	-11.0042	-4.86e-05
cg20909159	0.00033	0.0475201	5.03021	6.04e-07	0.0309995	0.441062	0.00033	0.00034	0.0485922	4.39927	1.3e-05	0.0851026	-2.35835	0.00034	7.11e-05	0.0449463	0.604533	0.54607	1	-11.1327	7.11e-05
cg18332838	-0.000196	0.982882	-5.02786	6.12e-07	0.0310289	0.429592	-0.000196	-0.000231	0.982453	-5.09662	4.72e-07	0.0468393	0.831199	-0.000231	1.46e-05	0.98391	0.190212	0.849306	1	-11.2979	1.46e-05
cg16102778	-0.000132	0.988991	-5.02305	6.27e-07	0.0310533	0.406163	-0.000132	-0.000139	0.988719	-4.59806	5.26e-06	0.0681845	-1.4933	-0.000139	-5.56e-05	0.989643	-1.01017	0.31345	1	-10.8048	-5.56e-05
cg27519392	0.00174158	0.808791	5.02055	6.35e-07	0.0310533	0.393958	0.00174158	0.00103569	0.822291	3.04318	0.00244914	0.475857	-7.28944	0.00103569	0.00127214	0.776378	2.05739	0.0407477	1	-9.20948	0.00127214
cg09390932	-0.00023	0.97785	-5.01603	6.49e-07	0.0310533	0.371905	-0.00023	-0.000271	0.977403	-5.00317	7.53e-07	0.0514325	0.378812	-0.000271	5.11e-06	0.978924	0.0594343	0.952657	1	-11.3143	5.11e-06
cg11938646	0.00083	0.923488	5.01383	6.57e-07	0.0310533	0.36123	0.00083	0.000877	0.925454	4.68362	3.53e-06	0.0667568	-1.11007	0.000877	0.000265	0.918767	0.756856	0.449891	1	-11.0288	0.000265
cg11584936	-0.000187	0.981895	-5.01211	6.62e-07	0.0310533	0.352844	-0.000187	-0.000201	0.981295	-4.58742	5.53e-06	0.069511	-1.54049	-0.000201	-1.22e-05	0.983336	-0.178943	0.858136	1	-11.3	-1.22e-05
cg21768884	-0.00017	0.971059	-5.01151	6.64e-07	0.0310533	0.349934	-0.00017	-0.000174	0.970681	-4.27369	2.25e-05	0.0988352	-2.88639	-0.000174	-7.99e-05	0.971967	-1.32043	0.187969	1	-10.4438	-7.99e-05
cg00969565	-0.000128	0.986574	-5.01141	6.65e-07	0.0310533	0.349437	-0.000128	-0.000135	0.986276	-4.56832	6.03e-06	0.071841	-1.62498	-0.000135	-4.1e-05	0.987289	-0.806621	0.420697	1	-10.9898	-4.1e-05
cg03046424	0.00177052	0.845011	5.01025	6.69e-07	0.0310533	0.343792	0.00177052	0.00130842	0.851682	3.42953	0.000649	0.26977	-6.05964	0.00130842	0.00201172	0.828993	2.57809	0.0105427	1	-8.02482	0.00201172
cg24348707	0.000214	0.0219397	5.00921	6.72e-07	0.0310533	0.338717	0.000214	0.000234	0.0221212	4.58807	5.51e-06	0.0694928	-1.53765	0.000234	0.000114	0.021504	1.42363	0.155874	1	-10.3027	0.000114
cg05145898	-0.000263	0.974132	-5.00322	6.93e-07	0.0310897	0.309615	-0.000263	-0.000306	0.973603	-4.87554	1.41e-06	0.0597259	-0.226692	-0.000306	-3.61e-06	0.975401	-0.0381951	0.969564	1	-11.3153	-3.61e-06
cg03065625	0.000182	0.0235888	4.99792	7.11e-07	0.0310897	0.283875	0.000182	0.000203	0.0239658	4.73091	2.82e-06	0.064584	-0.895452	0.000203	3.33e-05	0.0226837	0.47701	0.633796	1	-11.2018	3.33e-05
cg12879727	-0.00056	0.945748	-4.99752	7.13e-07	0.0310897	0.281939	-0.00056	-0.000497	0.944774	-3.75983	0.000188	0.172991	-4.89674	-0.000497	-0.000599	0.948085	-2.78125	0.00585245	1	-7.49429	-0.000599
cg03669357	0.00175841	0.753841	4.99746	7.13e-07	0.0310897	0.281626	0.00175841	0.00150519	0.764801	4.01689	6.69e-05	0.129794	-3.92144	0.00150519	0.000254	0.727527	0.397721	0.691195	1	-11.2366	0.000254
cg16297435	-0.000168	0.985851	-4.99484	7.22e-07	0.0310897	0.268961	-0.000168	-0.000189	0.985425	-4.72166	2.95e-06	0.0647289	-0.937585	-0.000189	-8.67e-06	0.986876	-0.140917	0.888056	1	-11.3061	-8.67e-06
cg27273602	-0.000893	0.921562	-4.99429	7.24e-07	0.0310897	0.26629	-0.000893	-0.00101615	0.919927	-4.8037	2e-06	0.0614229	-0.561223	-0.00101615	-0.000137	0.925487	-0.40761	0.68393	1	-11.2326	-0.000137
cg11165422	-0.000417	0.971124	-4.99048	7.38e-07	0.0310897	0.247807	-0.000417	-0.000468	0.970251	-4.7022	3.23e-06	0.0654251	-1.02598	-0.000468	-6.11e-05	0.973221	-0.401382	0.688502	1	-11.2352	-6.11e-05
cg11604128	-0.000721	0.931786	-4.98962	7.42e-07	0.0310897	0.243645	-0.000721	-0.000681	0.929068	-4.0606	5.58e-05	0.125174	-3.74951	-0.000681	-0.000289	0.938314	-1.09552	0.274405	1	-10.7149	-0.000289
cg01703601	-0.000297	0.969669	-4.98938	7.43e-07	0.0310897	0.242446	-0.000297	-0.000288	0.968811	-4.10459	4.64e-05	0.118768	-3.57476	-0.000288	-0.000152	0.971728	-1.3913	0.165445	1	-10.348	-0.000152
cg11283404	0.000993	0.928013	4.98925	7.43e-07	0.0310897	0.241829	0.000993	0.000749	0.932312	3.58151	0.000371	0.216533	-5.53723	0.000749	0.000942	0.917693	2.10038	0.0367569	1	-9.12134	0.000942
cg24828358	-0.00130919	0.888917	-4.98672	7.52e-07	0.0310897	0.229581	-0.00130919	-0.0013906	0.88613	-4.42223	1.17e-05	0.0829249	-2.26027	-0.0013906	-0.000466	0.895609	-0.990979	0.322711	1	-10.824	-0.000466
cg03118430	-0.000149	0.986055	-4.98617	7.55e-07	0.0310897	0.22694	-0.000149	-0.000171	0.985786	-4.74324	2.66e-06	0.064584	-0.839184	-0.000171	-2.03e-05	0.9867	-0.378687	0.705261	1	-11.2441	-2.03e-05
cg24297451	-0.000178	0.981367	-4.98445	7.61e-07	0.0310897	0.218598	-0.000178	-0.000216	0.981069	-5.08036	5.12e-07	0.0468393	0.751938	-0.000216	1.52e-05	0.982081	0.231243	0.817326	1	-11.2892	1.52e-05
cg02483911	-0.000948	0.907427	-4.98301	7.67e-07	0.0310897	0.211622	-0.000948	-0.000973	0.904735	-4.3097	1.93e-05	0.0934814	-2.73646	-0.000973	-0.000306	0.913889	-0.895832	0.371255	1	-10.9138	-0.000306
cg03568453	-0.000707	0.93512	-4.98142	7.73e-07	0.0310897	0.203929	-0.000707	-0.000855	0.934112	-5.25336	2.12e-07	0.0468393	1.60718	-0.000855	9.4e-06	0.937538	0.0319338	0.974552	1	-11.3155	9.4e-06
cg20135230	-0.00019	0.978566	-4.97827	7.85e-07	0.0313142	0.188701	-0.00019	-0.000198	0.978259	-4.35855	1.55e-05	0.0897102	-2.53111	-0.000198	-0.000104	0.979303	-1.44374	0.150138	1	-10.274	-0.000104
cg09266087	-0.000162	0.983835	-4.97308	8.06e-07	0.0316141	0.163608	-0.000162	-0.000187	0.983572	-4.90383	1.23e-06	0.0597259	-0.0937355	-0.000187	-2.27e-05	0.984468	-0.353855	0.723764	1	-11.2532	-2.27e-05
cg02078710	0.00174765	0.728602	4.97208	8.1e-07	0.0316141	0.158777	0.00174765	0.00125576	0.743035	3.6179	0.000323	0.206438	-5.40895	0.00125576	0.000294	0.693952	0.527246	0.598518	1	-11.1765	0.000294
cg14382547	-0.000316	0.968847	-4.97116	8.13e-07	0.0316141	0.15434	-0.000316	-0.00035	0.968243	-4.67622	3.65e-06	0.0667568	-1.14348	-0.00035	-7.46e-05	0.970297	-0.615519	0.538805	1	-11.126	-7.46e-05
cg06648709	-0.000501	0.95864	-4.96841	8.25e-07	0.0316141	0.141072	-0.000501	-0.000539	0.957458	-4.42334	1.17e-05	0.0828952	-2.25548	-0.000539	-0.000128	0.961479	-0.742875	0.458296	1	-11.0393	-0.000128
cg24089887	-0.000987	0.916474	-4.96472	8.4e-07	0.0316141	0.123246	-0.000987	-0.000971	0.914575	-4.11492	4.45e-05	0.117717	-3.53344	-0.000971	-0.000675	0.921035	-1.80992	0.0715798	1	-9.6825	-0.000675
cg10878076	-0.00103271	0.913391	-4.96468	8.4e-07	0.0316141	0.123036	-0.00103271	-0.00105928	0.911025	-4.30258	1.99e-05	0.094759	-2.76618	-0.00105928	-0.000464	0.919071	-1.19735	0.23237	1	-10.5983	-0.000464
cg20214553	-0.000254	0.975321	-4.96055	8.58e-07	0.0316141	0.103143	-0.000254	-0.000297	0.974931	-5.00483	7.47e-07	0.0514325	0.386739	-0.000297	-2.54e-05	0.976255	-0.246644	0.805398	1	-11.2855	-2.54e-05
cg12194594	-0.000399	0.951223	-4.96044	8.58e-07	0.0316141	0.102602	-0.000399	-0.000458	0.950772	-4.84249	1.66e-06	0.060656	-0.381177	-0.000458	-0.000109	0.952306	-0.694199	0.48824	1	-11.0743	-0.000109
cg14201717	-0.00115406	0.929418	-4.9592	8.64e-07	0.0316141	0.0966329	-0.00115406	-0.00139825	0.92683	-5.09776	4.69e-07	0.0468393	0.836766	-0.00139825	0.000238	0.93563	0.551142	0.582058	1	-11.1636	0.000238
cg03984537	-0.000282	0.975144	-4.95898	8.65e-07	0.0316141	0.0955998	-0.000282	-0.000326	0.974398	-4.95779	9.43e-07	0.0556463	0.161845	-0.000326	3.14e-05	0.976934	0.285484	0.775523	1	-11.2751	3.14e-05
cg13096330	-0.00113982	0.890957	-4.9584	8.67e-07	0.0316141	0.0928022	-0.00113982	-0.00130867	0.887683	-4.88844	1.32e-06	0.0597259	-0.166174	-0.00130867	0.000142	0.898818	0.328635	0.742723	1	-11.2618	0.000142
cg14740571	-0.000459	0.952627	-4.95391	8.87e-07	0.0317826	0.071139	-0.000459	-0.000466	0.951286	-4.30377	1.98e-05	0.0944631	-2.76121	-0.000466	-0.000154	0.955848	-0.888309	0.375279	1	-10.9205	-0.000154
cg00087482	-0.000221	0.980835	-4.95111	8.99e-07	0.0317826	0.0576673	-0.000221	-0.000231	0.980105	-4.3659	1.5e-05	0.0892801	-2.50005	-0.000231	-3.1e-05	0.982589	-0.400547	0.689116	1	-11.2355	-3.1e-05
cg01774335	-0.000782	0.933957	-4.95089	9e-07	0.0317826	0.0566348	-0.000782	-0.000889	0.932344	-4.6314	4.51e-06	0.0681845	-1.34477	-0.000889	-8.47e-05	0.937831	-0.317274	0.751316	1	-11.2655	-8.47e-05
cg23092047	0.000311	0.0382666	4.9506	9.01e-07	0.0317826	0.0552583	0.000311	0.000284	0.0389306	3.80771	0.000156	0.164362	-4.71971	0.000284	0.000279	0.0366725	2.36103	0.0190382	1	-8.54954	0.000279
cg20212362	-0.000214	0.978371	-4.94962	9.06e-07	0.0317826	0.0505167	-0.000214	-0.000215	0.977884	-4.18602	3.29e-05	0.109717	-3.24655	-0.000215	-0.000115	0.97954	-1.42445	0.155636	1	-10.3016	-0.000115
cg25030266	0.00132738	0.747723	4.94816	9.13e-07	0.0317826	0.0434805	0.00132738	0.00135009	0.74954	4.34902	1.62e-05	0.0899634	-2.57136	0.00135009	0.000922	0.743363	1.66825	0.096592	1	-9.92678	0.000922
cg27396141	-0.000222	0.977187	-4.94577	9.23e-07	0.0319242	0.0320231	-0.000222	-0.000253	0.976732	-4.83846	1.69e-06	0.060656	-0.399911	-0.000253	-1.94e-05	0.978279	-0.220518	0.825659	1	-11.2916	-1.94e-05
cg13995427	0.000827	0.106572	4.94314	9.36e-07	0.0321082	0.0193592	0.000827	0.000759	0.108056	3.80794	0.000155	0.164357	-4.71885	0.000759	0.00079	0.103007	2.52463	0.012239	1	-8.15812	0.00079
cg25398044	-0.000263	0.975505	-4.94099	9.46e-07	0.0322161	0.00905657	-0.000263	-0.000254	0.975066	-4.2008	3.09e-05	0.107729	-3.18629	-0.000254	-0.000213	0.97656	-1.85664	0.0646093	1	-9.59771	-0.000213
cg13288621	-0.000609	0.94486	-4.93442	9.77e-07	0.0328195	-0.0224907	-0.000609	-0.000598	0.943795	-4.13758	4.04e-05	0.113916	-3.44251	-0.000598	-0.000444	0.947416	-1.82713	0.0689436	1	-9.65151	-0.000444
cg14239491	0.000195	0.0221806	4.93435	9.77e-07	0.0328195	-0.0228192	0.000195	0.000185	0.0225776	3.79345	0.000165	0.166268	-4.77268	0.000185	0.000156	0.0212276	2.41748	0.0163873	1	-8.41729	0.000156
cg05236768	-0.000326	0.951308	-4.93106	9.94e-07	0.0331228	-0.0386034	-0.000326	-0.000336	0.950475	-4.28425	2.15e-05	0.0967856	-2.84252	-0.000336	-0.000119	0.953306	-0.988379	0.323979	1	-10.8265	-0.000119

## Sheet: Bayesian corrected results
CpG	uncorrected.p.value_total	corrected.p.value_total	corrected.fdr_total	uncorrected.p.value_case	corrected.p.value_case	corrected.fdr_case	uncorrected.p.value_ctrl	corrected.p.value_ctrl	corrected.fdr_ctrl
cg17591573	8.84069e-09	2.644e-06	0.153252	7.65562e-09	1.40435e-06	0.135042	0.770408	0.700468	0.992855
cg11538176	9.26462e-09	2.73095e-06	0.153252	3.00118e-08	3.78556e-06	0.135042	0.832987	0.765665	0.994433
cg11208322	9.99562e-09	2.87804e-06	0.153252	1.97762e-09	5.23775e-07	0.135042	0.966797	0.977732	0.999381
cg25788729	1.45002e-08	3.72096e-06	0.153252	6.90704e-07	3.63733e-05	0.135042	0.129158	0.0891707	0.967848
cg11910759	2.44867e-08	5.34147e-06	0.153252	1.52653e-05	0.000333845	0.135042	0.0045355	0.00171827	0.961954
cg01045959	3.63922e-08	7.01929e-06	0.153252	1.43242e-06	6.14083e-05	0.135042	0.220706	0.166149	0.968284
cg11845274	4.12565e-08	7.65314e-06	0.153252	4.10009e-07	2.49986e-05	0.135042	0.714903	0.643163	0.990418
cg14999556	4.21918e-08	7.77226e-06	0.153252	1.76168e-07	1.36039e-05	0.135042	0.366925	0.299029	0.97414
cg18318715	4.5208e-08	8.15095e-06	0.153252	1.53934e-06	6.46626e-05	0.135042	0.358799	0.291405	0.97414
cg21054248	4.55213e-08	8.18982e-06	0.153252	4.44111e-07	2.64776e-05	0.135042	0.935269	0.873407	0.997096
cg00300039	4.69288e-08	7.62816e-06	0.153252	7.03594e-07	3.51004e-05	0.135042	0.25671	0.253204	0.971925
cg01728951	5.59929e-08	9.4452e-06	0.153252	2.06128e-07	1.52349e-05	0.135042	0.76323	0.802695	0.995374
cg00826520	5.89692e-08	9.78816e-06	0.153252	1.51588e-06	6.39541e-05	0.135042	0.260046	0.200903	0.970114
cg16709862	6.2335e-08	1.01695e-05	0.153252	1.95414e-06	7.67284e-05	0.135042	0.308934	0.245179	0.971925
cg01806590	7.24333e-08	1.1277e-05	0.153252	1.28001e-06	5.66465e-05	0.135042	0.540681	0.467104	0.982069
cg17210775	7.54385e-08	1.15971e-05	0.153252	2.13504e-07	1.56258e-05	0.135042	0.931785	0.984736	0.999686
cg13316368	8.10214e-08	1.21812e-05	0.153252	5.16614e-08	5.60904e-06	0.135042	0.494927	0.422006	0.980328
cg01354879	9.51428e-08	1.36054e-05	0.153252	1.43406e-06	6.14588e-05	0.135042	0.298963	0.23606	0.971925
cg18560264	1.07291e-07	1.4778e-05	0.153252	1.27641e-05	0.000293805	0.135042	0.10697	0.0715902	0.967848
cg24839868	1.11296e-07	1.51554e-05	0.153252	5.44525e-07	3.06583e-05	0.135042	0.856422	0.903591	0.997455
cg10070431	1.16735e-07	1.56611e-05	0.153252	2.32295e-07	1.66052e-05	0.135042	0.992898	0.934673	0.997893
cg06324021	1.28091e-07	1.66937e-05	0.153252	2.39533e-08	3.21487e-06	0.135042	0.750166	0.788512	0.994967
cg01376318	1.30876e-07	1.69426e-05	0.153252	2.40632e-07	1.70324e-05	0.135042	0.72269	0.651171	0.990725
cg24431260	1.40424e-07	1.77832e-05	0.153252	1.71196e-06	6.97842e-05	0.135042	0.678563	0.605936	0.988423
cg19287320	1.46734e-07	1.8329e-05	0.153252	4.22462e-06	0.000133285	0.135042	0.425665	0.354826	0.977836
cg17208816	1.74722e-07	1.89202e-05	0.153252	2.63618e-06	9.07677e-05	0.135042	0.542429	0.562262	0.987127
cg05886952	1.77888e-07	1.91562e-05	0.153252	1.35447e-05	0.000293509	0.135042	0.0889779	0.0796511	0.967848
cg08729442	1.78272e-07	2.09542e-05	0.153252	2.71354e-06	9.70801e-05	0.135042	0.713705	0.641932	0.990418
cg22949575	1.85786e-07	2.15574e-05	0.153252	1.92645e-06	7.59473e-05	0.135042	0.544338	0.470731	0.982489
cg25273799	1.95785e-07	2.23483e-05	0.153252	8.6287e-08	8.12714e-06	0.135042	0.666876	0.697914	0.992855
cg01590787	1.96654e-07	2.05294e-05	0.153252	1.11339e-05	0.000255074	0.135042	0.0855285	0.0762517	0.967848
cg26165815	2.00115e-07	2.26869e-05	0.153252	4.27639e-07	2.57674e-05	0.135042	0.704685	0.632671	0.990013
cg17918488	2.06448e-07	2.31779e-05	0.153252	9.02923e-07	4.40934e-05	0.135042	0.724284	0.652812	0.990771
cg14043527	2.10542e-07	2.15195e-05	0.153252	0.00162681	0.00896392	0.165931	0.00147451	0.000762588	0.961954
cg26345259	2.15578e-07	2.38776e-05	0.153252	5.38322e-05	0.000820053	0.135042	0.0231546	0.0118959	0.961954
cg04676934	2.17164e-07	2.39982e-05	0.153252	2.2332e-06	8.44323e-05	0.135042	0.791325	0.722194	0.993517
cg22695711	2.21985e-07	2.43631e-05	0.153252	2.96478e-06	0.000103437	0.135042	0.629935	0.556514	0.987064
cg15154232	2.2644e-07	2.4698e-05	0.153252	4.02327e-06	0.000128707	0.135042	0.764678	0.694528	0.992855
cg14326263	2.27323e-07	2.47642e-05	0.153252	2.01365e-06	7.83964e-05	0.135042	0.317446	0.252999	0.971925
cg18236936	2.27355e-07	2.47666e-05	0.153252	3.1173e-06	0.000107221	0.135042	0.693957	0.621676	0.989408
cg13100753	2.47402e-07	2.62472e-05	0.153252	1.0323e-05	0.000252474	0.135042	0.38858	0.319462	0.976038
cg06637550	2.49881e-07	2.64276e-05	0.153252	3.27324e-05	0.000575261	0.135042	0.172752	0.125047	0.967848
cg25114183	2.65065e-07	2.75208e-05	0.153252	4.03624e-06	0.000129004	0.135042	0.125061	0.0858855	0.967848
cg15086383	2.7236e-07	2.80389e-05	0.153252	1.63545e-06	6.75332e-05	0.135042	0.643882	0.57064	0.987166
cg13457522	2.74252e-07	2.81725e-05	0.153252	3.0001e-08	3.78458e-06	0.135042	0.453301	0.465198	0.982069
cg18387399	2.77318e-07	2.60249e-05	0.153252	9.61835e-07	4.39629e-05	0.135042	0.47803	0.492103	0.984203
cg02784696	2.84987e-07	2.65193e-05	0.153252	1.01454e-05	0.00023864	0.135042	0.0667922	0.0580107	0.967848
cg01607752	2.89536e-07	2.9242e-05	0.153252	8.26428e-07	4.13772e-05	0.135042	0.846313	0.892675	0.99722
cg11375112	3.04201e-07	3.02514e-05	0.153252	2.65999e-07	1.83077e-05	0.135042	0.719312	0.647696	0.990618
cg27584146	3.04463e-07	3.02693e-05	0.153252	3.67464e-07	2.31034e-05	0.135042	0.906928	0.958023	0.998312
cg15041373	3.07487e-07	3.04755e-05	0.153252	1.65983e-06	6.82538e-05	0.135042	0.772732	0.702879	0.992936
cg03664217	3.22773e-07	3.15082e-05	0.153252	5.10209e-05	0.00078931	0.135042	0.0282673	0.0150497	0.961954
cg24675483	3.25434e-07	3.16864e-05	0.153252	1.01442e-05	0.000249344	0.135042	0.229094	0.173487	0.96902
cg12493494	3.30175e-07	3.20027e-05	0.153252	3.28214e-08	4.03909e-06	0.135042	0.235252	0.230426	0.971925
cg02446869	3.4171e-07	3.27664e-05	0.153252	7.11043e-06	0.000193425	0.135042	0.805179	0.848178	0.996295
cg10131088	3.43245e-07	3.28675e-05	0.153252	6.5792e-07	3.51242e-05	0.135042	0.20349	0.15122	0.967848
cg05564251	3.46544e-07	3.03494e-05	0.153252	0.00304861	0.0140347	0.184542	0.00897758	0.00608321	0.961954
cg02113971	3.5788e-07	3.10307e-05	0.153252	1.46547e-06	5.95202e-05	0.135042	0.348702	0.35184	0.977836
cg09150212	3.77968e-07	3.51161e-05	0.153252	3.55338e-05	0.000609943	0.135042	0.00348799	0.00125535	0.961954
cg20945509	4.04048e-07	3.67624e-05	0.153252	6.90112e-07	3.6351e-05	0.135042	0.667212	0.594359	0.987821
cg05724742	4.12589e-07	3.72942e-05	0.153252	3.14912e-06	0.000108003	0.135042	0.878672	0.81362	0.995653
cg06546849	4.14363e-07	3.74042e-05	0.153252	2.29904e-05	0.000447147	0.135042	0.233101	0.177007	0.96902
cg15712510	4.23066e-07	3.79419e-05	0.153252	3.88365e-05	0.000649832	0.135042	0.1046	0.0697444	0.967848
cg23839687	4.34504e-07	3.86432e-05	0.153252	6.25432e-07	3.38687e-05	0.135042	0.518974	0.44564	0.981357
cg08557393	4.40795e-07	3.90264e-05	0.153252	2.17196e-06	8.27665e-05	0.135042	0.647677	0.574492	0.987214
cg24494587	4.43258e-07	3.9176e-05	0.153252	1.07835e-06	5.00883e-05	0.135042	0.467494	0.395232	0.97831
cg23247185	4.45427e-07	3.93075e-05	0.153252	1.56121e-05	0.000339241	0.135042	0.130947	0.0906097	0.967848
cg02257708	4.48871e-07	3.62775e-05	0.153252	0.000737131	0.00509625	0.150348	0.00221665	0.00122281	0.961954
cg07765706	4.62782e-07	4.03526e-05	0.153252	5.78722e-07	3.20307e-05	0.135042	0.706632	0.634669	0.990024
cg27645660	4.64399e-07	3.71382e-05	0.153252	1.96952e-05	0.000383705	0.135042	0.169076	0.161004	0.967848
cg07551022	4.7095e-07	4.08402e-05	0.153252	1.15697e-05	0.000273898	0.135042	0.600034	0.526363	0.986463
cg26530020	4.73638e-07	4.1e-05	0.153252	1.03368e-05	0.000252716	0.135042	0.294306	0.231816	0.971925
cg27440002	4.75017e-07	4.10819e-05	0.153252	9.15923e-08	8.48509e-06	0.135042	0.439994	0.450733	0.981357
cg13942103	4.77701e-07	3.78684e-05	0.153252	0.000541574	0.00409033	0.144848	0.0648459	0.0561403	0.967848
cg13936680	4.7776e-07	4.12446e-05	0.153252	6.31571e-07	3.41073e-05	0.135042	0.630784	0.557372	0.987064
cg02313172	4.78538e-07	4.12907e-05	0.153252	2.00739e-06	7.82214e-05	0.135042	0.858432	0.905762	0.997455
cg00160962	4.93555e-07	4.21759e-05	0.153252	2.61874e-06	9.46383e-05	0.135042	0.325021	0.259983	0.972215
cg27615304	4.97545e-07	4.24096e-05	0.153252	4.5788e-06	0.00014119	0.135042	0.467616	0.39535	0.97831
cg09514038	4.98173e-07	4.24464e-05	0.153252	9.57541e-07	4.59928e-05	0.135042	0.849938	0.783425	0.994774
cg15110110	5.16074e-07	4.34875e-05	0.153252	7.50809e-06	0.000201098	0.135042	0.38465	0.315742	0.976038
cg06891858	5.23572e-07	4.39201e-05	0.153252	8.37953e-06	0.000217517	0.135042	0.22851	0.172974	0.96902
cg14870383	5.24681e-07	4.03983e-05	0.153252	3.02388e-06	0.000100167	0.135042	0.188539	0.18127	0.96902
cg21356535	5.40144e-07	4.12153e-05	0.153252	1.95656e-06	7.32659e-05	0.135042	0.909741	0.846391	0.996295
cg06521774	5.41891e-07	4.13072e-05	0.153252	1.93612e-05	0.000379036	0.135042	0.198711	0.191915	0.96902
cg12807275	5.58343e-07	4.59018e-05	0.153252	3.12555e-07	2.05626e-05	0.135042	0.615577	0.642014	0.990418
cg07880943	5.62552e-07	4.23865e-05	0.153252	0.00279462	0.0131894	0.182122	0.0306581	0.0243566	0.967848
cg17475583	5.62746e-07	4.61499e-05	0.153252	1.15044e-06	5.24699e-05	0.135042	0.900278	0.836396	0.996251
cg10155432	5.74182e-07	4.29886e-05	0.153252	6.6103e-05	0.000911842	0.135042	0.0183818	0.0137028	0.961954
cg24123854	5.98363e-07	4.8135e-05	0.153252	3.11306e-07	2.05034e-05	0.135042	0.342863	0.345542	0.977836
cg06995135	6.01107e-07	4.82864e-05	0.153252	2.51342e-06	9.18954e-05	0.135042	0.431139	0.360084	0.977926
cg20909159	6.04448e-07	4.45379e-05	0.153252	1.29733e-05	0.000284591	0.135042	0.54607	0.566232	0.987127
cg18332838	6.1167e-07	4.88671e-05	0.153252	4.71569e-07	2.76452e-05	0.135042	0.849306	0.895908	0.99722
cg16102778	6.26693e-07	4.96875e-05	0.153252	5.26065e-06	0.000155932	0.135042	0.31345	0.249325	0.971925
cg27519392	6.34664e-07	4.60608e-05	0.153252	0.00244914	0.0120035	0.177767	0.0407477	0.033482	0.967848
cg09390932	6.49327e-07	5.0912e-05	0.153252	7.53057e-07	3.87039e-05	0.135042	0.952657	0.992877	0.99971
cg11938646	6.56546e-07	4.71494e-05	0.153252	3.53016e-06	0.000111941	0.135042	0.449891	0.461491	0.981796
cg11584936	6.62273e-07	5.16064e-05	0.153252	5.52574e-06	0.000161513	0.135042	0.858136	0.792029	0.995133
cg21768884	6.64272e-07	5.17132e-05	0.153252	2.25464e-05	0.000440969	0.135042	0.187969	0.137923	0.967848
cg00969565	6.64615e-07	5.17315e-05	0.153252	6.03422e-06	0.000172008	0.135042	0.420697	0.350064	0.977836
cg03046424	6.68512e-07	4.774e-05	0.153252	0.000648502	0.00465126	0.148077	0.0105427	0.00730269	0.961954
cg24348707	6.72035e-07	4.79133e-05	0.153252	5.50941e-06	0.000154059	0.135042	0.155874	0.147347	0.967848
cg05145898	6.92602e-07	5.32165e-05	0.153252	1.41033e-06	6.07275e-05	0.135042	0.969564	0.909822	0.99753
cg03065625	7.11319e-07	4.98263e-05	0.153252	2.82407e-06	9.53686e-05	0.135042	0.633796	0.661873	0.991392
cg12879727	7.12747e-07	5.42737e-05	0.153252	0.000187637	0.00199454	0.135671	0.00585245	0.00232902	0.961954
cg03669357	7.12979e-07	4.99063e-05	0.153252	6.69038e-05	0.000919718	0.135042	0.691195	0.724393	0.99358
cg16297435	7.22395e-07	5.47766e-05	0.153252	2.9505e-06	0.00010308	0.135042	0.888056	0.823504	0.995826
cg27273602	7.24396e-07	5.48807e-05	0.153252	1.99565e-06	7.78934e-05	0.135042	0.68393	0.611419	0.98897
cg11165422	7.38402e-07	5.56065e-05	0.153252	3.23453e-06	0.000110093	0.135042	0.688502	0.616094	0.98897
cg11604128	7.41592e-07	5.57712e-05	0.153252	5.58205e-05	0.000841517	0.135042	0.274405	0.213791	0.971042
cg01703601	7.42514e-07	5.58187e-05	0.153252	4.64437e-05	0.000738181	0.135042	0.165445	0.118925	0.967848
cg11283404	7.42989e-07	5.13446e-05	0.153252	0.000370894	0.00312244	0.140083	0.0367569	0.0298406	0.967848
cg24828358	7.52478e-07	5.63315e-05	0.153252	1.17094e-05	0.000276254	0.135042	0.322711	0.257851	0.972069
cg03118430	7.5454e-07	5.64374e-05	0.153252	2.66365e-06	9.57982e-05	0.135042	0.705261	0.633262	0.990013
cg24297451	7.6109e-07	5.6773e-05	0.153252	5.11851e-07	2.9324e-05	0.135042	0.817326	0.86133	0.996512
cg02483911	7.66612e-07	5.70553e-05	0.153252	1.92691e-05	0.000394222	0.135042	0.371255	0.303102	0.97414
cg03568453	7.72747e-07	5.73681e-05	0.153252	2.11546e-07	1.55224e-05	0.135042	0.974552	0.969435	0.998923
cg20135230	7.85037e-07	5.79925e-05	0.153252	1.55425e-05	0.00033816	0.135042	0.150138	0.106235	0.967848
cg09266087	8.05719e-07	5.90362e-05	0.153252	1.2287e-06	5.50077e-05	0.135042	0.723764	0.652276	0.990771
cg02078710	8.09762e-07	5.44812e-05	0.153252	0.000323481	0.0028322	0.138582	0.598518	0.623416	0.98961
cg14382547	8.13495e-07	5.94264e-05	0.153252	3.65499e-06	0.00012016	0.135042	0.538805	0.465244	0.982069
cg06648709	8.24757e-07	5.99896e-05	0.153252	1.1651e-05	0.00027527	0.135042	0.458296	0.386303	0.978208
cg24089887	8.40137e-07	6.07547e-05	0.153252	4.44688e-05	0.000715675	0.135042	0.0715798	0.0447839	0.967848
cg10878076	8.40319e-07	6.07637e-05	0.153252	1.98784e-05	0.000403076	0.135042	0.23237	0.176364	0.96902
cg20214553	8.57825e-07	6.16292e-05	0.153252	7.46902e-07	3.84763e-05	0.135042	0.805398	0.73685	0.993773
cg12194594	8.58306e-07	6.16529e-05	0.153252	1.65548e-06	6.81254e-05	0.135042	0.48824	0.41546	0.979606
cg14201717	8.63633e-07	6.19151e-05	0.153252	4.68862e-07	2.7531e-05	0.135042	0.582058	0.605469	0.98838
cg03984537	8.64559e-07	6.19606e-05	0.153252	9.42787e-07	4.54828e-05	0.135042	0.775523	0.816035	0.995653
cg13096330	8.67069e-07	6.20839e-05	0.153252	1.32454e-06	5.80537e-05	0.135042	0.742723	0.780427	0.994774
cg14740571	8.8676e-07	6.30475e-05	0.153252	1.97752e-05	0.000401581	0.135042	0.375279	0.306892	0.974523
cg00087482	8.9923e-07	6.36543e-05	0.153252	1.50454e-05	0.000330405	0.135042	0.689116	0.616722	0.98897
cg01774335	9.00193e-07	6.37011e-05	0.153252	4.50677e-06	0.000139597	0.135042	0.751316	0.680699	0.992313
cg23092047	9.01478e-07	5.86612e-05	0.153252	0.000155522	0.00167958	0.135671	0.0190382	0.0142559	0.961954
cg20212362	9.0592e-07	6.39788e-05	0.153252	3.28959e-05	0.000577308	0.135042	0.155636	0.110772	0.967848
cg25030266	9.12552e-07	5.91567e-05	0.153252	1.62109e-05	0.0003338	0.135042	0.096592	0.087194	0.967848
cg27396141	9.23456e-07	6.48256e-05	0.153252	1.68798e-06	6.90818e-05	0.135042	0.825659	0.758001	0.994314
cg13995427	9.3566e-07	6.01846e-05	0.153252	0.000155381	0.00167849	0.135671	0.012239	0.00865006	0.961954
cg25398044	9.45708e-07	6.58929e-05	0.153252	3.08794e-05	0.000551851	0.135042	0.0646093	0.0397248	0.967848
cg13288621	9.77152e-07	6.73877e-05	0.153252	4.0415e-05	0.000668548	0.135042	0.0689436	0.0428607	0.967848
cg14239491	9.77485e-07	6.20252e-05	0.153252	0.000164504	0.00174824	0.135671	0.0163873	0.0120363	0.961954
cg05236768	9.93615e-07	6.81642e-05	0.153252	2.15333e-05	0.000426741	0.135042	0.323979	0.259021	0.972215
